# Supplementary material for: Transcriptome analyses reveal reduced hepatic lipid synthesis and accumulation in more feed efficient beef cattle
Source: Sci Rep. 2018 May 8;8:7303. doi: 10.1038/s41598-018-25605-3 (PMC5940658; doi:10.1038/s41598-018-25605-3)
Supplement: Supplementary file 1 — S1 [file 41598_2018_25605_MOESM1_ESM.xlsx]

## Sheet: Sheet1
Table S1 RNAseq sequencing and alignment quality assessment results
RNAseq sequencing and alignment quality assessment results for Angus						RNAseq sequencing and alignment quality assessment results for Charolais							RNAseq sequencing and alignment quality assessment results for KC
Angus						Charolais							KC
Animal ID	RFI group	Total number of reads	Uniquely aligned	Uniquely aligned%		Animal ID	RFI group	Sequencing mode	Total number of reads	Uniquely aligned reads	Uniquely aligned(%)		Animal ID	RFI group	Total number of reads	Uniquely aligned reads	Uniquely aligned (%)
A781B	low	26286107	22479210	0.855175		C515B	low	RR	39479301	32675395	0.827659		K003B	low	34054145	29354831	0.862005
A785B	low	35123070	22479210	0.855175		C539B	low	RR	41746591	36022276	0.862879		K007B	low	23107708	20293334	0.878206
A789B	high	32249588	28306742	0.87774		C541B	high	HR	29905868	26270285	0.878432		K021B	low	35875603	31368131	0.874358
A809B	low	33164786	29278309	0.882813		C543B	high	RR	50144962	44986226	0.897124		K059B	high	34250010	29923837	0.873688
A821B	high	31290672	27749809	0.88684		C549B	low	HR	26087283	22073668	0.846147		K091B	high	36279439	31751635	0.875196
A825B	low	34666503	30474520	0.879077		C563B	high	RR	43951819	37781746	0.859617		K103B	low	21086446	18331688	0.869359
A843B	low	34636296	30277494	0.874155		C579B	low	RR	54484129	48104054	0.8829		K165B	high	36270373	31028661	0.855482
A863B	high	31426066	27822675	0.885338		C585B	high	RR	47758092	42978711	0.899925		K277B	low	31458804	27116651	0.861973
A889B	high	32316483	28205480	0.872789		C607B	low	RR	51147982	45740510	0.894278		K387B	high	28936541	25261445	0.872995
A891B	high	30638907	26607961	0.868437		C611B	high	RR	50013663	45233870	0.90443		K397B	low	30149799	26266944	0.871215
A899B	low	29030492	24837313	0.855559		C617B	low	RR	38289492	32866668	0.858373		K433B	high	32189679	28193645	0.87586
A909B	high	33883039	29694633	0.876386		C633B	high	HR	31334930	27288091	0.870852		K451B	high	19460204	17119839	0.879736
Mean		3.20593e+07	27351113	0.872457		Mean			42028676	36835125	0.873551		Mean		3.02599e+07	2.63342e+07	0.870839
SD		2.46624e+06	2.64406e+06	0.0110651		SD			8.85281e+06	8.3481e+06	0.0226355		SD		5.72333e+06	4.91086e+06	0.00705682
								RR = Rapid run mode, HR = High output mode
