# Supplementary material for: Transcriptome analyses reveal reduced hepatic lipid synthesis and accumulation in more feed efficient beef cattle
Source: Sci Rep. 2018 May 8;8:7303. doi: 10.1038/s41598-018-25605-3 (PMC5940658; doi:10.1038/s41598-018-25605-3)
Supplement: Supplementary file 2 — S2 [file 41598_2018_25605_MOESM2_ESM.xlsx]

## Sheet: Angus
Table S2-Differentially expressed genes between high and low-RFI Angus steers
Ensembl Gene ID	Entrez Gene Name	Symbol	Location	logFC in low-RFI steers	logCPM	LR	P-value	FDR	Previously reported as differentially expressed in the liver	Lipid Metabolism	Molecular Trasport	Small Molecule Biochemistry	Carbohydrate Metabolism	Energy Production	Cellular Development	Nucleic Acid Metabolism	Cell Morphology	Cell-To-Cell Signaling and Interaction	Cell Death and Survival	Cellular Growth and Proliferation	Amino Acid Metabolism	Antigen Presentation	Cell Cycle	Cellular Assembly and Organization	Cellular Function and Maintenance	DNA Replication, Recombination and Repair	Post-Translation Modification	Protein Synthesis	Cellular Compromise	Drug Metabolism	Cellular Movement	Proteiein Folding	Protein Trafficking	Cell Signaling	Gene Expression	Vitamin and Mineral Metabolism
ENSBTAG00000031863	uncharacterized protein			1.093	3.567	15.93	6.57e-05	0.0127
ENSBTAG00000047029	uncharacterized protein			2.538	3.201	45.867	1.27e-11	9.35e-09
ENSBTAG00000013303	acyl-CoA synthetase short-chain family member 2+B47B16BB2:B45	ACSS2	Cytoplasm	-1.078	5.045	13.102	0.000295	0.0415		Yes		Yes				Yes
ENSBTAG00000009050	adiponectin receptor 2	ADIPOR2	Plasma Membrane	1.215	6.63	18.906	1.37e-05	0.00338		Yes	Yes	Yes	Yes	Yes				Yes							Yes			Yes						Yes
ENSBTAG00000004118	5'-aminolevulinate synthase 1	ALAS1	Cytoplasm	-1.536	7.466	24.231	8.54e-07	0.000281
ENSBTAG00000019770	apolipoprotein A4	APOA4	Extracellular Space	2.358	7.388	69.79	6.6e-17	8.67e-14		Yes	Yes	Yes	Yes			Yes		Yes										Yes						Yes
ENSBTAG00000016227	achaete-scute family bHLH transcription factor 1	ASCL1	Nucleus	-1.707	4.303	31.189	2.34e-08	9.22e-06							Yes		Yes	Yes	Yes	Yes														Yes	Yes
ENSBTAG00000005638	calcium binding tyrosine phosphorylation regulated	CABYR	Cytoplasm	1.659	3.146	33.209	8.28e-09	3.91e-06
ENSBTAG00000010793	coiled-coil domain containing 80	CCDC80	Nucleus	-1.95	3.357	35.197	2.98e-09	1.47e-06		Yes	Yes	Yes	Yes	Yes	Yes				Yes									Yes
ENSBTAG00000047914	cadherin related family member 5	CDHR5	Plasma Membrane	-3.171	4.465	93.9	3.32e-22	9.81e-19										Yes																Yes
ENSBTAG00000002471	cell adhesion molecule L1 like	CHL1	Plasma Membrane	1.175	2.674	14.485	0.000141	0.0237						Yes		Yes			Yes	Yes				Yes	Yes						Yes
ENSBTAG00000004560	C-type lectin domain family 4 member F	CLEC4F	Plasma Membrane	-1.109	3.767	13.946	0.000188	0.0289
ENSBTAG00000013103	collagen type I alpha 1 chain	COL1A1	Extracellular Space	-1.326	4.315	20.356	6.43e-06	0.00173	Yes						Yes		Yes	Yes	Yes	Yes			Yes								Yes			Yes	Yes
ENSBTAG00000016048	carnitine palmitoyltransferase 1B	CPT1B	Cytoplasm	1.477	2.312	20.654	5.5e-06	0.00151		Yes	Yes	Yes		Yes		Yes
ENSBTAG00000009064	colony stimulating factor 2 receptor beta common subunit	CSF2RB	Plasma Membrane	-1.318	3.33	17.629	2.68e-05	0.00588		Yes	Yes	Yes	Yes		Yes			Yes	Yes	Yes					Yes						Yes			Yes	Yes
ENSBTAG00000046580	DExH-box helicase 58	DHX58	Cytoplasm	-1.023	4.536	12.986	0.000314	0.0431			Yes								Yes									Yes
ENSBTAG00000037899	delta like non-canonical Notch ligand 1	DLK1	Extracellular Space	-1.376	2.137	13.109	0.000294	0.0415		Yes		Yes		Yes			Yes		Yes
ENSBTAG00000014306	dopey family member 2	DOPEY2	Cytoplasm	2.386	2.281	52.999	3.34e-13	3.29e-10
ENSBTAG00000021050	endothelin converting enzyme like 1	ECEL1	Plasma Membrane	-2.504	5.419	56.682	5.12e-14	5.51e-11	Yes						Yes		Yes	Yes	Yes					Yes	Yes									Yes
ENSBTAG00000013674	endothelin receptor type A	EDNRA	Plasma Membrane	1.091	3.239	14.833	0.000117	0.0217		Yes	Yes	Yes	Yes		Yes		Yes		Yes	Yes	Yes			Yes	Yes						Yes			Yes
ENSBTAG00000003359	ELOVL fatty acid elongase 5	ELOVL5	Cytoplasm	1.258	8.501	18.055	2.15e-05	0.00488		Yes	Yes	Yes	Yes
ENSBTAG00000047502	FK506 binding protein 5	FKBP5	Nucleus	-1.533	6.461	24.53	7.32e-07	0.000247	Yes	Yes		Yes						Yes	Yes	Yes										Yes				Yes
ENSBTAG00000009206	forkhead box S1	FOXS1	Nucleus	-1.466	2.446	15.29	9.22e-05	0.0176																											Yes
ENSBTAG00000047766	G0/G1 switch 2	G0S2	Cytoplasm	1.047	6.146	14.456	0.000143	0.0237		Yes	Yes	Yes		Yes			Yes		Yes
ENSBTAG00000005586	glycine amidinotransferase	GATM	Cytoplasm	1.161	11.379	14.593	0.000133	0.0232		Yes		Yes	Yes			Yes					Yes				Yes		Yes	Yes
ENSBTAG00000039928	GTPase, IMAP family member 4	GIMAP4	Nucleus	1.928	4.779	47.942	4.39e-12	3.46e-09							Yes			Yes	Yes	Yes					Yes									Yes
ENSBTAG00000047664	G protein subunit alpha z (closest huma ortholog)	GNAZ	Plasma Membrane	-1.181	3.233	13.649	0.00022	0.0326					Yes		Yes																Yes			Yes
ENSBTAG00000004909	glycoprotein Ib platelet alpha subunit	GP1BA	Plasma Membrane	1.297	2.148	14.625	0.000131	0.0232							Yes		Yes	Yes		Yes					Yes						Yes			Yes
ENSBTAG00000002069	major histocompatibility complex, class I, B	HLA-B	Plasma Membrane	-1.966	7.51	38.525	5.41e-10	3.55e-07											Yes						Yes
ENSBTAG00000019386	major histocompatibility complex, class I, B	HLA-B	Plasma Membrane	-1.788	4.985	35.311	2.81e-09	1.44e-06
ENSBTAG00000037605	major histocompatibility complex, class II, DQ alpha 1	HLA-DQA1	Plasma Membrane	2.985	5.402	86.345	1.51e-20	2.55e-17							Yes		Yes			Yes					Yes
ENSBTAG00000009656	major histocompatibility complex, class II, DQ alpha 1 (closest human ortholog)	HLA-DQA1	Plasma Membrane	-2.067	2.661	29.773	4.86e-08	1.85e-05
ENSBTAG00000038128	major histocompatibility complex, class II, DQ alpha 2	HLA-DQA2	Plasma Membrane	-2.826	3.645	66.799	3.01e-16	3.55e-13
ENSBTAG00000007075	major histocompatibility complex, class I, F (closest human ortholog)	HLA-F	Plasma Membrane	2.735	3.049	73.414	1.05e-17	1.55e-14											Yes
ENSBTAG00000022590	major histocompatibility complex, class I, F (closest human ortholog)	HLA-F	Plasma Membrane	2.594	5.304	92.519	6.67e-22	1.58e-18
ENSBTAG00000005146	major histocompatibility complex, class I, F (closest human ortholog)	HLA-F	Plasma Membrane	-1.141	5.933	14.618	0.000132	0.0232
ENSBTAG00000002333	HOP homeobox	HOPX	Nucleus	1.712	5.295	37.764	7.98e-10	4.97e-07	Yes						Yes					Yes
ENSBTAG00000006354	haptoglobin	HP	Extracellular Space	-1.493	12.414	18.855	1.41e-05	0.0034	Yes	Yes	Yes	Yes							Yes												Yes				Yes
ENSBTAG00000003152	interferon alpha inducible protein 27 (closest huma ortholog)	IFI27	Cytoplasm	-2.09	7.77	36.868	1.26e-09	7.47e-07											Yes																Yes
ENSBTAG00000007554	interferon alpha inducible protein 6	IFI6	Cytoplasm	-1.794	7.631	26.277	2.96e-07	0.000106											Yes						Yes
ENSBTAG00000047000	keratin 8 (closest human ortholog)	KRT8	Cytoplasm	-1.09	3.669	13.359	0.000257	0.0371							Yes		Yes		Yes	Yes				Yes	Yes		Yes		Yes			Yes	Yes	Yes
ENSBTAG00000031354	similar to Vomeromodulin	LOC690507	Other	-2.772	2.557	51.731	6.37e-13	5.79e-10										Yes
ENSBTAG00000007689	lipin 1	LPIN1	Nucleus	-1.77	5.888	32.201	1.39e-08	5.94e-06		Yes	Yes	Yes	Yes	Yes	Yes		Yes			Yes					Yes										Yes
ENSBTAG00000010431	leucine rich adaptor protein 1 like	LURAP1L	Other	-1.489	3.304	21.089	4.38e-06	0.00126				Yes																		Yes
ENSBTAG00000018473	macrophage receptor with collagenous structure (closest huma ortholog)	MARCO	Plasma Membrane	-1.155	5.465	14.228	0.000162	0.0257		Yes	Yes	Yes					Yes	Yes	Yes						Yes						Yes			Yes
ENSBTAG00000014088	muscleblind like splicing regulator 3	MBNL3	Nucleus	-1.182	4.477	17	3.74e-05	0.00789	Yes
ENSBTAG00000001595	metallothionein 1X (closest human ortholog)	MT1X	Other	1.328	8.443	22.598	2e-06	0.000638	Yes										Yes
ENSBTAG00000009677	poly(ADP-ribose) polymerase family member 10	PARP10	Cytoplasm	-1.077	5.074	13.834	0.0002	0.0303
ENSBTAG00000020499	phospholipase A2 group IID (closest huma ortholog)	PLA2G2D	Extracellular Space	-1.205	3.058	13.506	0.000238	0.0347		Yes	Yes	Yes	Yes		Yes		Yes	Yes		Yes					Yes									Yes	Yes
ENSBTAG00000021565	protease, serine 2	PRSS2	Extracellular Space	-4.726	2.717	89.958	2.43e-21	4.79e-18
ENSBTAG00000002417	RAB30, member RAS oncogene family	RAB30	Cytoplasm	1.131	3.103	14.852	0.000116	0.0217
ENSBTAG00000025385	ribosomal protein L12	RPL12	Nucleus	3.052	3.64	100.58	1.14e-23	6.72e-20																											Yes
ENSBTAG00000016801	retinoid X receptor gamma	RXRG	Nucleus	1.423	3.161	24.859	6.17e-07	0.000214		Yes	Yes	Yes													Yes										Yes
ENSBTAG00000045728	stearoyl-CoA desaturase	SCD	Cytoplasm	-2.065	4.846	44.958	2.01e-11	1.4e-08		Yes		Yes	Yes	Yes	Yes	Yes			Yes						Yes			Yes
ENSBTAG00000047957	stearoyl-CoA desaturase (closest huma ortholog)	SCD	Cytoplasm	-1.79	3.606	32.008	1.54e-08	6.26e-06		Yes	Yes	Yes	Yes	Yes	Yes	Yes			Yes						Yes			Yes
ENSBTAG00000040323	secreted and transmembrane 1B	Sectm1b	Extracellular Space	2.667	5.303	98.429	3.37e-23	1.33e-19							Yes					Yes
ENSBTAG00000048094	serpin family A member 3 (closest human ortholog)	SERPINA3	Extracellular Space	-4.228	10.46	118.089	1.66e-27	1.96e-23		Yes							Yes		Yes					Yes	Yes						Yes
ENSBTAG00000009583	solute carrier family 22 member 2	SLC22A2	Plasma Membrane	-3.594	3.099	50.401	1.25e-12	1.06e-09		Yes		Yes						Yes								Yes				Yes				Yes
ENSBTAG00000016529	solute carrier family 25 member 30	SLC25A30	Cytoplasm	1.199	6.972	17.768	2.5e-05	0.00557
ENSBTAG00000008686	solute carrier family 46 member 3	SLC46A3	Extracellular Space	-1.074	4.231	14.004	0.000182	0.0284
ENSBTAG00000016388	solute carrier organic anion transporter family member 4A1	SLCO4A1	Plasma Membrane	-1.874	3.911	32.179	1.41e-08	5.94e-06
ENSBTAG00000012007	suppressor of cytokine signaling 2	SOCS2	Cytoplasm	-1.246	4.461	18.599	1.61e-05	0.00381							Yes					Yes					Yes										Yes
ENSBTAG00000003020	scavenger receptor cysteine rich family member with 4 domains	SSC4D	Plasma Membrane	-1.477	2.152	14.639	0.00013	0.0232
ENSBTAG00000007439	teneurin transmembrane protein 4	TENM4	Plasma Membrane	-1.24	3.524	16.716	4.34e-05	0.009							Yes		Yes							Yes	Yes
ENSBTAG00000000256	transducin like enhancer of split 1	TLE1	Nucleus	-1.157	4.955	16.032	6.23e-05	0.0123																											Yes
ENSBTAG00000026232	tumor protein p53 inducible nuclear protein 1	TP53INP1	Nucleus	-1.089	5.089	14.217	0.000163	0.0257			Yes		Yes		Yes					Yes					Yes						Yes				Yes	Yes
ENSBTAG00000001537	tsukushi, small leucine rich proteoglycan	TSKU	Extracellular Space	-1.538	9.186	21.842	2.96e-06	0.000921
ENSBTAG00000005635	tetratricopeptide repeat domain 39C	TTC39C	Other	1.174	4.974	19.864	8.32e-06	0.00214
ENSBTAG00000022205	UDP glucuronosyltransferase family 2 member B17	UGT2B17	Cytoplasm	-1.779	5.915	32.71	1.07e-08	4.86e-06		Yes	Yes	Yes				Yes														Yes
ENSBTAG00000039991	UDP glucuronosyltransferase family 2 member B7	UGT2B7	Cytoplasm	1.643	4.738	35.853	2.13e-09	1.14e-06
ENSBTAG00000010107	whirlin	WHRN	Plasma Membrane	-1.405	2.926	17.503	2.87e-05	0.00616										Yes						Yes	Yes									Yes	Yes
ENSBTAG00000011266	zinc finger and BTB domain containing 16	ZBTB16	Nucleus	-1.245	4.777	18.458	1.74e-05	0.00403	Yes	Yes	Yes	Yes			Yes		Yes			Yes			Yes		Yes						Yes				Yes
