# Supplementary material for: Transcriptome analyses reveal reduced hepatic lipid synthesis and accumulation in more feed efficient beef cattle
Source: Sci Rep. 2018 May 8;8:7303. doi: 10.1038/s41598-018-25605-3 (PMC5940658; doi:10.1038/s41598-018-25605-3)
Supplement: Supplementary file 3 — S3 [file 41598_2018_25605_MOESM3_ESM.xlsx]

## Sheet: Charolais
Table S3-Differentially expressed genes in between high and low-RFI Charolais steers
Ensembl Gene ID	Entrez Gene Name	Symbol	Location	Type(s)	logFC in low-RFI steers	logCPM	LR	P-value	FDR	Previously reported as differentially expression in the liver	Lipid Metabolism	Molecular Transport	Small Molecule Biochemistry	Energy Production	Cellular Development	Cell Morphology	Cell Death and Survival	Cellular Movement	Carbohydrate Metabolism	Nucleic Acid Metabolism	Cell-To-Cell Signaling and Interaction	Cellular Growth and Proliferation	Cellular Function and Maintenance	Amino Acid Metabolism	Cellular Assembly and Organization	Drug Metabolism	Post-Translation Modification	Vitamin and Mineral Metabolism	Cellular Compromise	Cell Cycle	Gene Expression	Cell Signaling	Protein Synthesis
ENSBTAG00000047029	uncharacterized protein				1.32	3.788	15.521	8.16e-05	0.0263
ENSBTAG00000007429	sphingolipid transporter 2	SPNS2	Other	transporter	1.028	3.137	13.879	0.000195	0.0466		Yes	Yes	Yes					Yes	Yes				Yes
ENSBTAG00000027962	uncharacterized protein				-1.04	3.923	13.674	0.000217	0.049
ENSBTAG00000047441	uncharacterized protein				-4.697	3.599	179.94	5e-41	5.97e-37
ENSBTAG00000047764	ATP binding cassette subfamily C member 4 (closest human orthologue)	ABCC4	Plasma Membrane	transporter	2.222	2.375	40.198	2.3e-10	4.57e-07		Yes	Yes	Yes					Yes	Yes	Yes				Yes		Yes		Yes				Yes
ENSBTAG00000030674	adenylate kinase 4	AK4	Cytoplasm	kinase	1.225	4.572	26.567	2.55e-07	0.000258				Yes							Yes								Yes
ENSBTAG00000027419	aldo-keto reductase family 1 member C2 (closest human orthologue)	AKR1C1/AKR1C2	Cytoplasm	enzyme	-1.637	2.469	14.876	0.000115	0.0319		Yes	Yes	Yes	Yes												Yes		Yes
ENSBTAG00000009615	annexin A2	ANXA2	Plasma Membrane	other	1.065	5.81	14.982	0.000109	0.0309		Yes	Yes	Yes		Yes	Yes		Yes	Yes		Yes	Yes	Yes	Yes	Yes	Yes	Yes			Yes		Yes
ENSBTAG00000001852	carboxylesterase 1	CES1	Cytoplasm	enzyme	-1.694	6.216	31.32	2.19e-08	3.27e-05		Yes	Yes	Yes			Yes		Yes	Yes	Yes	Yes					Yes		Yes				Yes	Yes
ENSBTAG00000037778	C-X-C motif chemokine ligand 2	CXCL2	Extracellular Space	cytokine	1.474	4.718	20.339	6.49e-06	0.00337			Yes			Yes	Yes		Yes	Yes		Yes	Yes	Yes									Yes
ENSBTAG00000024700	cytochrome P450 family 2 subfamily C member 19	CYP2C19	Cytoplasm	enzyme	3.146	5.808	106.833	4.84e-25	1.93e-21		Yes		Yes	Yes						Yes	Yes	Yes				Yes		Yes				Yes
ENSBTAG00000037899	delta like non-canonical Notch ligand 1	DLK1	Extracellular Space	other	1.337	3.447	26.522	2.61e-07	0.000258		Yes	Yes	Yes		Yes	Yes					Yes	Yes										Yes
ENSBTAG00000047664	G protein subunit alpha z	GNAZ	Plasma Membrane	enzyme	1.336	3.604	23.27	1.41e-06	0.000934						Yes			Yes	Yes	Yes	Yes											Yes
ENSBTAG00000000604	glycoprotein nmb	GPNMB	Plasma Membrane	enzyme	1.155	5.435	16.276	5.47e-05	0.0192						Yes	Yes		Yes	Yes		Yes	Yes										Yes
ENSBTAG00000043553	glutathione peroxidase 3	GPX3	Extracellular Space	enzyme	1.412	6.1	26.906	2.14e-07	0.000255	Yes			Yes			Yes					Yes					Yes						Yes
ENSBTAG00000021077	major histocompatibility complex, class II, DQ beta 1	HLA-DQB1	Plasma Membrane	other	-2.194	2.943	21.011	4.57e-06	0.0026							Yes					Yes		Yes									Yes
ENSBTAG00000005182	Bos taurus major histocompatibility complex, class I, A	BoLa	Plasma Membrane	transmembrane receptor	1.182	5.626	22.404	2.21e-06	0.00135
ENSBTAG00000001448	indolethylamine N-methyltransferase	INMT	Cytoplasm	enzyme	1.104	3.79	15.28	9.27e-05	0.0291
ENSBTAG00000000501	kelch like family member 13	KLHL13	Other	other	-1.184	3.171	14.148	0.000169	0.0429
ENSBTAG00000016542	laminin subunit beta 3	LAMB3	Extracellular Space	transporter	-1.462	8.316	26.378	2.81e-07	0.000258						Yes			Yes	Yes
ENSBTAG00000007689	lipin 1	LPIN1	Nucleus	phosphatase	-1.118	5.886	16.33	5.32e-05	0.0192		Yes	Yes	Yes	Yes	Yes	Yes						Yes	Yes						Yes
ENSBTAG00000010431	leucine rich adaptor protein 1 like	LURAP1L	Other	other	-1.726	2.797	26.98	2.06e-07	0.000255				Yes													Yes
ENSBTAG00000002559	myo-inositol oxygenase	MIOX	Cytoplasm	enzyme	1.07	3.057	13.833	0.0002	0.0468				Yes
ENSBTAG00000014848	nuclear receptor subfamily 0 group B member 2	NR0B2	Nucleus	ligand-dependent nuclear receptor	-1.18	4.198	19.873	8.28e-06	0.00412	Yes	Yes	Yes	Yes	Yes	Yes	Yes							Yes			Yes		Yes		Yes	Yes		Yes
ENSBTAG00000014069	pyruvate dehydrogenase kinase 4	PDK4	Cytoplasm	kinase	-1.33	6.762	16.651	4.49e-05	0.0184		Yes	Yes	Yes	Yes	Yes	Yes				Yes			Yes
ENSBTAG00000013717	proline rich acidic protein 1	PRAP1	Plasma Membrane	other	-2.93	4.96	109.065	1.57e-25	9.38e-22									Yes	Yes
ENSBTAG00000002705	REC8 meiotic recombination protein	REC8	Nucleus	other	-1.416	4.019	32.655	1.1e-08	1.88e-05							Yes
ENSBTAG00000018773	Rho family GTPase 1	RND1	Cytoplasm	enzyme	1.021	3.68	16.095	6.02e-05	0.02						Yes	Yes					Yes		Yes		Yes				Yes			Yes
ENSBTAG00000045728	stearoyl-CoA desaturase	SCD	Cytoplasm	enzyme	-1.275	3.057	14.626	0.000131	0.0356		Yes	Yes	Yes	Yes	Yes					Yes			Yes					Yes
ENSBTAG00000003492	serpin family A member 3 (closest human orthologue)	SERPINA3	Extracellular Space	other	1.685	3.672	40.863	1.63e-10	3.9e-07	Yes
ENSBTAG00000048094	serpin family A member 3	SERPINA3	Extracellular Space	other	-1.225	9.649	16.361	5.23e-05	0.0192							Yes		Yes	Yes				Yes		Yes
ENSBTAG00000039520	signal regulatory protein alpha (closest human orthologue)	SIRPA	Plasma Membrane	phosphatase	1.326	3.704	18.575	1.63e-05	0.0075			Yes			Yes	Yes		Yes			Yes	Yes	Yes		Yes				Yes			Yes
ENSBTAG00000008788	solute carrier family 13 member 2	SLC13A2	Plasma Membrane	transporter	1.987	2.906	46.619	8.62e-12	2.57e-08			Yes	Yes													Yes
ENSBTAG00000002348	solute carrier family 4 member 4	SLC4A4	Plasma Membrane	transporter	-1.063	4.574	14.372	0.00015	0.0389		Yes	Yes	Yes			Yes					Yes		Yes									Yes
ENSBTAG00000006731	solute carrier family 7 member 5	SLC7A5	Plasma Membrane	transporter	-1.71	2.335	24.055	9.36e-07	0.000699				Yes		Yes						Yes	Yes		Yes		Yes			Yes			Yes
ENSBTAG00000021180	thymus, brain and testes associated	TBATA	Cytoplasm	other	1.02	4.658	16.19	5.73e-05	0.0195							Yes							Yes
ENSBTAG00000004772	thioesterase superfamily member 4	THEM4	Plasma Membrane	enzyme	-1.239	4.502	18.131	2.06e-05	0.00912		Yes		Yes			Yes
ENSBTAG00000012078	transmembrane protein 176A	TMEM176A	Other	other	1.054	4.7	16.593	4.63e-05	0.0184
ENSBTAG00000016766	transmembrane protein 176B	TMEM176B	Other	other	1.195	4.624	22.361	2.26e-06	0.00135								Yes
ENSBTAG00000000575	tenascin C	TNC	Extracellular Space	other	1.233	6.869	20.843	4.99e-06	0.00271		Yes	Yes	Yes		Yes		Yes	Yes	Yes		Yes	Yes	Yes		Yes							Yes
ENSBTAG00000026232	tumor protein p53 inducible nuclear protein 1	TP53INP1	Nucleus	other	-1.367	5.553	24.62	6.98e-07	0.000556			Yes	Yes		Yes			Yes	Yes			Yes	Yes					Yes		Yes
