# Supplementary material for: Transcriptome analyses reveal reduced hepatic lipid synthesis and accumulation in more feed efficient beef cattle
Source: Sci Rep. 2018 May 8;8:7303. doi: 10.1038/s41598-018-25605-3 (PMC5940658; doi:10.1038/s41598-018-25605-3)
Supplement: Supplementary file 4 — S4 [file 41598_2018_25605_MOESM4_ESM.xlsx]

## Sheet: KC
Table S4-Differentially expressed genes between high and low-RFI KC steers
Ensembl Gene ID	Entrez Gene Name	Symbol	Location	Type(s)	logFC	logCPM	LR	P-value	FDR	Previously reported as differentially expression in the liver	Amino Acid Metabolism	Small Molecule Biochemistry	Cell Death and Survival	Lipid Metabolsim	Molecular Transport	Vitamin and Mineral Metabolism	Cell Morphology	Carbohydrate Metabolism	Cellular Development	Cellular Growth and Proliferation	Energy Production	Nucleic Acid Metabolism	Cell Cycle	Cellular Assembly and Organization	Cellular Compromise	Gene Expression	Cellular Movement	Cell-To-Cell Signaling and Interaction	Cellular Function and Maintenance	Protein Synthesis	Post-Translational Modification	DNA Replication, Recombination and Repair	Drug Metabolism	Free Radical Scavenging	Cellular Response to Therapeutics	Protein Trafficking	Cell Signaling
ENSBTAG00000012128	aminoadipate-semialdehyde synthase	AASS	Cytoplasm	enzyme	-1.378	4.39	15.443	8.5e-05	0.00902		Yes	Yes																								Yes
ENSBTAG00000016366	ATP binding cassette subfamily G member 8	ABCG8	Plasma Membrane	transporter	1.599	3.667	26.092	3.26e-07	9.62e-05			Yes		Yes	Yes	Yes
ENSBTAG00000019954	abhydrolase domain containing 2	ABHD2	Cytoplasm	enzyme	1.667	4.547	33.105	8.73e-09	4.49e-06
ENSBTAG00000017567	acetyl-CoA carboxylase alpha	ACACA	Cytoplasm	enzyme	-1.142	4.64	11.418	0.000727	0.0411			Yes	Yes	Yes	Yes		Yes	Yes	Yes	Yes	Yes	Yes														Yes
ENSBTAG00000008039	aminocarboxymuconate semialdehyde decarboxylase	ACMSD	Cytoplasm	enzyme	-1.43	5.822	17.435	2.97e-05	0.00382	Yes	Yes	Yes				Yes
ENSBTAG00000005280	adenosine deaminase	ADA	Cytoplasm	enzyme	1.073	4.943	13.267	0.00027	0.0197			Yes	Yes	Yes			Yes	Yes	Yes	Yes		Yes					Yes		Yes	Yes
ENSBTAG00000003334	ArfGAP with dual PH domains 2	ADAP2	Cytoplasm	other	-1.252	4.066	12.431	0.000422	0.0276						Yes
ENSBTAG00000046484	allograft inflammatory factor 1 like	AIF1L	Plasma Membrane	other	-1.433	3.906	15.517	8.17e-05	0.00886
ENSBTAG00000030674	adenylate kinase 4	AK4	Cytoplasm	kinase	2.256	3.64	52.943	3.43e-13	3.38e-10			Yes										Yes
ENSBTAG00000001582	aldo-keto reductase family 1 member B10	AKR1B10	Cytoplasm	enzyme	-3.978	2.876	52.127	5.2e-13	4.73e-10	Yes		Yes		Yes		Yes			Yes	Yes
ENSBTAG00000004118	5'-aminolevulinate synthase 1	ALAS1	Cytoplasm	enzyme	-2.234	6.986	41.068	1.47e-10	9.65e-08
ENSBTAG00000016275	amidohydrolase domain containing 1	AMDHD1	Cytoplasm	enzyme	-1.688	6.623	24.617	6.99e-07	0.000188
ENSBTAG00000004278	adipocyte plasma membrane associated protein	APMAP	Plasma Membrane	enzyme	1.248	6.274	18.586	1.62e-05	0.0024				Yes
ENSBTAG00000002258	apolipoprotein A1	APOA1	Extracellular Space	transporter	1.302	8.04	22.035	2.68e-06	0.000555			Yes	Yes	Yes	Yes	Yes		Yes	Yes	Yes	Yes	Yes					Yes		Yes	Yes				Yes
ENSBTAG00000012403	arginase 1	ARG1	Cytoplasm	enzyme	-1.986	9.113	33.944	5.67e-09	3.05e-06		Yes	Yes	Yes		Yes				Yes	Yes			Yes				Yes		Yes		Yes			Yes			Yes
ENSBTAG00000003959	Rho GTPase activating protein 24	ARHGAP24	Cytoplasm	other	1.178	3.165	11.442	0.000718	0.041																		Yes
ENSBTAG00000013401	Rho guanine nucleotide exchange factor 40	ARHGEF40	Other	other	1.602	2.036	14.415	0.000147	0.0129
ENSBTAG00000009198	ankyrin repeat and SOCS box containing 9	ASB9	Nucleus	transcription regulator	-2.8	2.522	27.637	1.46e-07	4.8e-05
ENSBTAG00000015314	argininosuccinate lyase	ASL	Cytoplasm	enzyme	-1.112	8.497	12.257	0.000464	0.0296		Yes	Yes																									Yes
ENSBTAG00000017194	asparaginase	ASPG	Cytoplasm	enzyme	-1.45	3.819	15.022	0.000106	0.0103			Yes		Yes
ENSBTAG00000001398	ATPase sarcoplasmic/endoplasmic reticulum Ca2+ transporting 2	ATP2A2	Cytoplasm	transporter	-1.148	7.438	12.876	0.000333	0.0237	Yes		Yes	Yes	Yes	Yes		Yes	Yes	Yes	Yes							Yes		Yes
ENSBTAG00000002083	AUTS2, activator of transcription and developmental regulator	AUTS2	Nucleus	other	-1.337	6.134	15.622	7.73e-05	0.00854
ENSBTAG00000013641	BCL2 associated athanogene 3	BAG3	Cytoplasm	other	-1.348	7.231	17.117	3.51e-05	0.00433			Yes	Yes	Yes	Yes					Yes			Yes						Yes	Yes
ENSBTAG00000015711	BTG anti-proliferation factor 2	BTG2	Nucleus	transcription regulator	-1.522	5.24	19.305	1.11e-05	0.00173				Yes						Yes	Yes			Yes			Yes
ENSBTAG00000021196	chromosome 12 open reading frame 45	C12orf45	Other	other	-1.248	3.808	11.476	0.000705	0.0405
ENSBTAG00000019589	chromosome 21 open reading frame 2	C21orf2	Cytoplasm	other	-1.844	2.644	13.542	0.000233	0.0179
ENSBTAG00000005034	calpain 5	CAPN5	Cytoplasm	peptidase	1.152	5.14	15.388	8.76e-05	0.00916
ENSBTAG00000017690	carnosine synthase 1	CARNS1	Cytoplasm	enzyme	1.396	3.431	18.027	2.18e-05	0.00299
ENSBTAG00000017514	cyclin D1	CCND1	Nucleus	transcription regulator	1.254	2.935	11.429	0.000723	0.0411				Yes						Yes	Yes			Yes			Yes	Yes		Yes
ENSBTAG00000008353	cyclin dependent kinase inhibitor 1A	CDKN1A	Nucleus	kinase	-1.427	6.692	18.321	1.87e-05	0.00263			Yes	Yes	Yes	Yes		Yes		Yes	Yes		Yes	Yes	Yes		Yes	Yes	Yes	Yes			Yes		Yes	Yes		Yes
ENSBTAG00000001852	carboxylesterase 1	CES1	Cytoplasm	enzyme	2.417	4.646	72.352	1.8e-17	3.04e-14			Yes	Yes	Yes	Yes	Yes	Yes	Yes				Yes					Yes			Yes			Yes
ENSBTAG00000008575	cingulin like 1	CGNL1	Plasma Membrane	other	1.107	6.356	14.502	0.00014	0.0125
ENSBTAG00000015113	Cbp/p300 interacting transactivator with Glu/Asp rich carboxy-terminal domain 4	CITED4	Nucleus	transcription regulator	1.434	4.05	22.906	1.7e-06	0.000402
ENSBTAG00000019807	collagen type XXVII alpha 1 chain	COL27A1	Extracellular Space	other	1.936	4.522	45.551	1.49e-11	1.17e-08
ENSBTAG00000004659	coenzyme Q10B	COQ10B	Cytoplasm	other	-1.224	4.085	12.044	0.000519	0.0318
ENSBTAG00000016048	carnitine palmitoyltransferase 1B	CPT1B	Cytoplasm	enzyme	1.481	3.11	17.359	3.09e-05	0.00393			Yes		Yes	Yes						Yes	Yes
ENSBTAG00000047801	cysteine rich with EGF like domains 2	CRELD2	Other	other	-1.284	6.352	14.742	0.000123	0.0115	Yes
ENSBTAG00000001725	C-X-C motif chemokine ligand 10	CXCL10	Extracellular Space	cytokine	1.787	3.355	26.409	2.76e-07	8.37e-05			Yes	Yes	Yes	Yes	Yes		Yes	Yes	Yes			Yes				Yes	Yes	Yes
ENSBTAG00000037778	C-X-C motif chemokine ligand 2	CXCL2	Extracellular Space	cytokine	1.362	5.065	22.159	2.51e-06	0.000533				Yes		Yes				Yes	Yes							Yes		Yes					Yes			Yes
ENSBTAG00000022613	cytochrome c, somatic	CYCS	Cytoplasm	transporter	-1.257	6.275	14.127	0.000171	0.0144			Yes	Yes	Yes							Yes	Yes		Yes					Yes					Yes		Yes
ENSBTAG00000001021	cytochrome P450 family 1 subfamily A member 1	CYP1A1	Cytoplasm	enzyme	-1.321	8.551	16.775	4.21e-05	0.00513	Yes		Yes		Yes	Yes	Yes			Yes	Yes	Yes	Yes	Yes			Yes	Yes			Yes				Yes
ENSBTAG00000003871	cytochrome P450 family 2 subfamily B member 6	CYP2B6	Cytoplasm	enzyme	-3.489	5.611	74.917	4.91e-18	9.67e-15	Yes		Yes	Yes	Yes		Yes			Yes	Yes	Yes		Yes			Yes
ENSBTAG00000012201	cytochrome P450 family 3 subfamily A member 43 (closest human orthologue)	CYP3A43	Cytoplasm	enzyme	-1.076	8.052	11.529	0.000685	0.0399
ENSBTAG00000000163	DNA damage inducible transcript 4	DDIT4	Cytoplasm	other	-1.136	5.264	11.516	0.00069	0.04				Yes						Yes	Yes			Yes						Yes					Yes
ENSBTAG00000013863	dual specificity phosphatase 1	DUSP1	Nucleus	phosphatase	-1.337	5.199	15.432	8.55e-05	0.00902			Yes	Yes	Yes	Yes		Yes	Yes	Yes	Yes			Yes				Yes			Yes				Yes
ENSBTAG00000013674	endothelin receptor type A	EDNRA	Plasma Membrane	transmembrane receptor	1.585	2.881	18.549	1.66e-05	0.00242			Yes	Yes	Yes	Yes		Yes	Yes	Yes	Yes		Yes					Yes		Yes			Yes
ENSBTAG00000002497	ELOVL fatty acid elongase 2	ELOVL2	Cytoplasm	enzyme	1.346	3.723	18.402	1.79e-05	0.00255			Yes		Yes	Yes
ENSBTAG00000021798	erb-b2 receptor tyrosine kinase 2	ERBB2	Plasma Membrane	kinase	1.509	6.445	27.994	1.22e-07	4.23e-05		Yes	Yes	Yes	Yes	Yes		Yes	Yes	Yes	Yes			Yes			Yes	Yes	Yes	Yes						Yes	Yes	Yes
ENSBTAG00000010444	erb-b2 receptor tyrosine kinase 3	ERBB3	Plasma Membrane	kinase	1.192	5.862	16.621	4.56e-05	0.00545			Yes	Yes		Yes		Yes	Yes	Yes	Yes			Yes				Yes	Yes	Yes							Yes	Yes
ENSBTAG00000011624	fibroblast growth factor 21	FGF21	Extracellular Space	growth factor	2.019	2.551	27.086	1.95e-07	6.22e-05			Yes	Yes	Yes	Yes		Yes	Yes	Yes	Yes	Yes								Yes	Yes
ENSBTAG00000047502	FK506 binding protein 5	FKBP5	Nucleus	enzyme	-4.663	6.861	125.624	3.72e-29	2.2e-25				Yes						Yes	Yes
ENSBTAG00000016707	FK506 binding protein 9	FKBP9	Cytoplasm	enzyme	1.281	3.904	17.249	3.28e-05	0.00412	Yes
ENSBTAG00000012104	forkhead box A3	FOXA3	Nucleus	transcription regulator	-1.188	5.288	12.511	0.000405	0.0266										Yes										Yes
ENSBTAG00000025462	growth arrest and DNA damage inducible beta	GADD45B	Cytoplasm	other	-1.553	4.966	20.033	7.61e-06	0.00132				Yes						Yes	Yes			Yes						Yes
ENSBTAG00000005002	UDP-galactose-4-epimerase	GALE	Cytoplasm	enzyme	-1.143	6.31	11.874	0.000569	0.0343	Yes								Yes
ENSBTAG00000020286	GRB2 associated regulator of MAPK1 subtype 1	GAREM1	Nucleus	other	1.333	2.822	12.776	0.000351	0.0241
ENSBTAG00000005425	GATA binding protein 4	GATA4	Nucleus	transcription regulator	1.092	4.417	13.434	0.000247	0.0185			Yes	Yes	Yes	Yes		Yes		Yes	Yes			Yes			Yes			Yes
ENSBTAG00000014857	guanylate binding protein family member 6	GBP6	Cytoplasm	enzyme	1.456	2.162	11.737	0.000613	0.0366
ENSBTAG00000024272	guanylate binding protein 7 (closest human orthologue)	GBP7	Cytoplasm	enzyme	1.417	2.995	14.41	0.000147	0.0129										Yes	Yes
ENSBTAG00000040151	GTP cyclohydrolase 1	GCH1	Cytoplasm	enzyme	-1.344	5.122	15.451	8.47e-05	0.00902		Yes	Yes	Yes																					Yes
ENSBTAG00000015571	glutamate-cysteine ligase catalytic subunit	GCLC	Cytoplasm	enzyme	1.096	5.352	13.869	0.000196	0.0159		Yes	Yes	Yes			Yes		Yes
ENSBTAG00000001335	growth hormone receptor	GHR	Plasma Membrane	transmembrane receptor	1.046	7.901	13.93	0.00019	0.0156	Yes	Yes	Yes	Yes	Yes	Yes		Yes	Yes	Yes	Yes		Yes	Yes	Yes	Yes	Yes			Yes	Yes		Yes	Yes
ENSBTAG00000001405	glucuronic acid epimerase	GLCE	Cytoplasm	enzyme	-2.188	7.324	40.374	2.1e-10	1.3e-07	Yes								Yes
ENSBTAG00000009284	glutaminase 2	GLS2	Cytoplasm	enzyme	-1.951	6.697	31.83	1.68e-08	7.65e-06		Yes	Yes	Yes						Yes	Yes		Yes
ENSBTAG00000014549	G protein nucleolar 3	GNL3	Nucleus	other	-1.176	5.284	12.108	0.000502	0.0312				Yes						Yes	Yes			Yes
ENSBTAG00000005530	glycine N-methyltransferase	GNMT	Cytoplasm	enzyme	-2.226	4.795	37.71	8.21e-10	4.85e-07		Yes	Yes	Yes	Yes	Yes			Yes	Yes	Yes		Yes								Yes						Yes
ENSBTAG00000011960	glutamic-oxaloacetic transaminase 1	GOT1	Cytoplasm	enzyme	-1.548	7.82	22.443	2.16e-06	0.000474		Yes	Yes		Yes				Yes
ENSBTAG00000045966	GPRIN family member 3	GPRIN3	Other	other	1.274	4.208	17.796	2.46e-05	0.00334
ENSBTAG00000016472	glutathione S-transferase mu 4	GSTM4	Cytoplasm	enzyme	-1.09	8.335	11.829	0.000583	0.035
ENSBTAG00000016276	histidine ammonia-lyase	HAL	Cytoplasm	enzyme	-1.136	5.354	11.502	0.000695	0.0401		Yes	Yes
ENSBTAG00000024974	hexamethylene bisacetamide inducible 2	HEXIM2	Nucleus	transcription regulator	-2.007	3.172	21.523	3.5e-06	0.000666
ENSBTAG00000008688	hes related family bHLH transcription factor with YRPW motif-like	HEYL	Nucleus	transcription regulator	-1.355	4.113	14.721	0.000125	0.0115				Yes				Yes		Yes	Yes
ENSBTAG00000001146	human immunodeficiency virus type I enhancer binding protein 2	HIVEP2	Nucleus	transcription regulator	1.181	3.512	12.718	0.000362	0.0247										Yes	Yes			Yes			Yes			Yes
ENSBTAG00000002069	major histocompatibility complex, class I, B	HLA-B	Plasma Membrane	transmembrane receptor	-1.442	7.948	19.722	8.96e-06	0.00153
ENSBTAG00000020116	major histocompatibility complex, class I, B	HLA-B	Plasma Membrane	transmembrane receptor	-1.747	7.928	27.88	1.29e-07	4.36e-05				Yes
ENSBTAG00000022590	major histocompatibility complex, class I, F (closest human orthologue)	HLA-F	Plasma Membrane	transmembrane receptor	-1.543	5.643	19.634	9.38e-06	0.00157				Yes
ENSBTAG00000007840	3-hydroxy-3-methylglutaryl-CoA reductase	HMGCR	Cytoplasm	enzyme	-1.272	6.442	14.447	0.000144	0.0128			Yes	Yes	Yes	Yes	Yes			Yes			Yes														Yes
ENSBTAG00000030671	hook microtubule tethering protein 1	HOOK1	Cytoplasm	other	-1.335	5.381	15.31	9.12e-05	0.00927	Yes					Yes
ENSBTAG00000018349	IFI30, lysosomal thiol reductase	IFI30	Cytoplasm	enzyme	1.234	2.996	11.587	0.000664	0.0392
ENSBTAG00000011082	insulin like growth factor 1	IGF1	Extracellular Space	growth factor	1.151	5.687	15.284	9.25e-05	0.00927		Yes	Yes	Yes	Yes	Yes	Yes	Yes	Yes	Yes	Yes		Yes	Yes	Yes	Yes	Yes	Yes		Yes	Yes		Yes	Yes	Yes		Yes
ENSBTAG00000005596	insulin like growth factor binding protein 2	IGFBP2	Extracellular Space	other	-1.057	7.616	11.164	0.000834	0.045		Yes	Yes	Yes	Yes		Yes	Yes		Yes	Yes			Yes				Yes			Yes
ENSBTAG00000015638	interleukin 20 receptor subunit alpha	IL20RA	Plasma Membrane	transmembrane receptor	1.621	3.085	20.982	4.64e-06	0.000843										Yes								Yes
ENSBTAG00000001592	insulin induced gene 1	INSIG1	Cytoplasm	other	-1.685	9.18	25.391	4.68e-07	0.000132	Yes		Yes	Yes	Yes	Yes	Yes	Yes	Yes	Yes
ENSBTAG00000007636	interleukin 1 receptor associated kinase 3	IRAK3	Cytoplasm	kinase	1.466	3.387	19.521	9.95e-06	0.00161				Yes						Yes	Yes									Yes
ENSBTAG00000012897	integrin subunit alpha 7	ITGA7	Plasma Membrane	other	-1.195	5.201	12.524	0.000402	0.0265				Yes				Yes		Yes	Yes				Yes						Yes
ENSBTAG00000014533	Kell blood group, metallo-endopeptidase	KEL	Plasma Membrane	peptidase	-2.337	2.995	19.621	9.44e-06	0.00157								Yes		Yes	Yes									Yes
ENSBTAG00000036101	steine conjugate-beta lyase	CCBL1	Cytoplasm	enzyme	-1.451	4.823	17.711	2.57e-05	0.00341
ENSBTAG00000036099	kynurenine aminotransferase 1 (closest human orthologue)	KYAT1	Cytoplasm	enzyme	-2.552	4.752	46.128	1.11e-11	9.35e-09
ENSBTAG00000031354	similar to Vomeromodulin	LOC690507	Other	other	1.684	3.063	21.611	3.34e-06	0.000647
ENSBTAG00000007689	lipin 1	LPIN1	Nucleus	phosphatase	-4.492	6.179	114.091	1.24e-26	4.9e-23			Yes		Yes	Yes		Yes	Yes	Yes		Yes
ENSBTAG00000010360	leucine rich repeats and immunoglobulin like domains 1	LRIG1	Extracellular Space	other	-1.194	4.8	12.572	0.000392	0.0263				Yes						Yes	Yes			Yes
ENSBTAG00000010431	leucine rich adaptor protein 1 like	LURAP1L	Other	other	-2.313	3.058	24.844	6.21e-07	0.000171
ENSBTAG00000031797	mesencephalic astrocyte derived neurotrophic factor	MANF	Extracellular Space	other	-1.128	7.081	12.227	0.000471	0.0298				Yes
ENSBTAG00000013054	major facilitator superfamily domain containing 2A	MFSD2A	Plasma Membrane	transporter	-2.053	4.365	30.004	4.31e-08	1.64e-05			Yes		Yes	Yes		Yes
ENSBTAG00000019933	MAP kinase interacting serine/threonine kinase 1	MKNK1	Cytoplasm	kinase	-1.904	6.895	30.923	2.68e-08	1.13e-05	Yes		Yes	Yes	Yes					Yes	Yes			Yes					Yes									Yes
ENSBTAG00000000804	MOB kinase activator 3B	MOB3B	Other	other	1.372	2.917	13.827	0.0002	0.0161				Yes
ENSBTAG00000033510	myelin protein zero like 2	MPZL2	Plasma Membrane	other	1.812	2.39	21.101	4.36e-06	0.000805										Yes	Yes									Yes
ENSBTAG00000023659	metallothionein 1G (human orthologue)	MT1G	Nucleus	other	-1.184	9.665	13.093	0.000296	0.0215
ENSBTAG00000006338	MYCL proto-oncogene, bHLH transcription factor	MYCL	Nucleus	transcription regulator	2.031	2.708	29.686	5.08e-08	1.88e-05										Yes	Yes			Yes
ENSBTAG00000007433	myosin IXA (human orthologue)	MYO9A	Cytoplasm	enzyme	1.282	3.451	14.711	0.000125	0.0115
ENSBTAG00000018431	neuron navigator 2	NAV2	Nucleus	other	2.29	3.801	56.015	7.19e-14	8.5e-11
ENSBTAG00000000795	nicotinamide nucleotide adenylyltransferase 2	NMNAT2	Cytoplasm	enzyme	-3.022	2.951	32.631	1.11e-08	5.49e-06			Yes	Yes									Yes
ENSBTAG00000015195	NPC intracellular cholesterol transporter 1	NPC1	Cytoplasm	transporter	-1.444	5.594	17.564	2.78e-05	0.00361			Yes	Yes	Yes	Yes	Yes		Yes	Yes	Yes				Yes			Yes		Yes					Yes
ENSBTAG00000014848	nuclear receptor subfamily 0 group B member 2	NR0B2	Nucleus	ligand-dependent nuclear receptor	-1.375	4.057	15.03	0.000106	0.0103	Yes		Yes	Yes	Yes	Yes	Yes		Yes	Yes	Yes	Yes	Yes	Yes			Yes			Yes	Yes		Yes	Yes
ENSBTAG00000007149	NYN domain and retroviral integrase containing	NYNRIN	Other	other	1.9	2.145	21.851	2.95e-06	0.00059
ENSBTAG00000037527	2'-5'-oligoadenylate synthetase 1 (closest human orthologue)	OAS1	Cytoplasm	enzyme	-1.853	4.583	22.551	2.05e-06	0.000456			Yes	Yes					Yes				Yes	Yes			Yes			Yes
ENSBTAG00000006928	ornithine aminotransferase	OAT	Cytoplasm	enzyme	-2.013	4.286	30.227	3.84e-08	1.51e-05		Yes	Yes																	Yes		Yes
ENSBTAG00000006029	oxoglutarate dehydrogenase	OGDH	Cytoplasm	enzyme	-1.245	7.615	15.059	0.000104	0.0103			Yes	Yes	Yes								Yes												Yes
ENSBTAG00000003481	OTU domain containing 6B	OTUD6B	Other	other	-1.187	5.331	12.397	0.00043	0.0278
ENSBTAG00000039050	purinergic receptor P2Y2	P2RY2	Plasma Membrane	G-protein coupled receptor	-1.23	5.279	13.277	0.000269	0.0197			Yes		Yes	Yes			Yes	Yes	Yes		Yes					Yes	Yes									Yes
ENSBTAG00000017655	palmdelphin	PALMD	Cytoplasm	other	1.014	4.32	11.326	0.000764	0.0426
ENSBTAG00000003889	period circadian clock 1	PER1	Nucleus	other	-2.03	5.553	31.979	1.56e-08	7.37e-06			Yes	Yes	Yes	Yes					Yes			Yes			Yes	Yes	Yes		Yes							Yes
ENSBTAG00000019798	polymeric immunoglobulin receptor	PIGR	Plasma Membrane	transporter	1.1	6.964	14.944	0.000111	0.0105				Yes		Yes												Yes
ENSBTAG00000012317	purine nucleoside phosphorylase	PNP	Nucleus	enzyme	-1.06	8.934	11.059	0.000883	0.0472			Yes	Yes		Yes				Yes	Yes		Yes
ENSBTAG00000017024	PPARG coactivator 1 alpha	PPARGC1A	Nucleus	transcription regulator	-1.222	4.502	12.795	0.000348	0.024			Yes	Yes	Yes	Yes	Yes	Yes	Yes	Yes	Yes	Yes	Yes	Yes	Yes		Yes				Yes				Yes
ENSBTAG00000013717	proline rich acidic protein 1	PRAP1	Plasma Membrane	other	-4.003	4.71	64.006	1.24e-15	1.83e-12				Yes														Yes
ENSBTAG00000004402	PRELI domain containing 3B	PRELID3B	Cytoplasm	other	-1.302	4.869	14.568	0.000135	0.0122
ENSBTAG00000016972	RAB11 family interacting protein 4	RAB11FIP4	Cytoplasm	other	1.568	2.154	14.079	0.000175	0.0147
ENSBTAG00000031962	RAB20, member RAS oncogene family	RAB20	Cytoplasm	enzyme	-1.197	4.266	11.684	0.000631	0.0374															Yes
ENSBTAG00000008127	retinol binding protein 5	RBP5	Cytoplasm	transporter	-1.61	5.045	21.919	2.84e-06	0.000579			Yes		Yes		Yes
ENSBTAG00000018667	RNA terminal phosphate cyclase like 1	RCL1	Nucleus	enzyme	-1.457	7.859	20.154	7.14e-06	0.00128
ENSBTAG00000017200	ras homolog family member J	RHOJ	Cytoplasm	enzyme	1.151	4.886	15.336	9e-05	0.00927			Yes	Yes		Yes			Yes	Yes	Yes									Yes
ENSBTAG00000007804	Rab interacting lysosomal protein like 2	RILPL2	Cytoplasm	other	1.05	3.875	11.183	0.000826	0.045
ENSBTAG00000003113	ring finger protein 125	RNF125	Cytoplasm	enzyme	-1.311	6.019	14.997	0.000108	0.0103
ENSBTAG00000025385	ribosomal protein L12	RPL12	Nucleus	other	1.379	3.834	17.692	2.6e-05	0.00341
ENSBTAG00000016716	ribosome biogenesis regulator homolog	RRS1	Nucleus	other	-1.281	4.553	13.926	0.00019	0.0156				Yes
ENSBTAG00000016801	retinoid X receptor gamma	RXRG	Nucleus	ligand-dependent nuclear receptor	1.307	4.351	18.796	1.45e-05	0.0022		Yes	Yes		Yes	Yes				Yes	Yes																Yes
ENSBTAG00000012894	sterile alpha motif domain containing 9	SAMD9	Cytoplasm	other	1.221	3.193	11.994	0.000534	0.0323
ENSBTAG00000047957	stearoyl-CoA desaturase (closest human orthologue)	SCD	Cytoplasm	enzyme	-1.726	2.682	13.453	0.000245	0.0185			Yes	Yes	Yes	Yes	Yes		Yes	Yes	Yes	Yes	Yes	Yes			Yes			Yes	Yes
ENSBTAG00000045728	stearoyl-CoA desaturase	SCD	Cytoplasm	enzyme	-1.809	3.865	22.713	1.88e-06	0.000436			Yes	Yes	Yes	Yes	Yes		Yes	Yes	Yes	Yes	Yes				Yes			Yes	Yes
ENSBTAG00000031814	serine dehydratase	SDS	Cytoplasm	enzyme	-2.136	6.555	36.737	1.35e-09	7.61e-07		Yes	Yes						Yes
ENSBTAG00000003492	serpin family A member 3 (closest human orthologue)	SERPINA3	Extracellular Space	other	1.048	4.238	11.157	0.000837	0.045				Yes														Yes		Yes					Yes
ENSBTAG00000011423	serpin family I member 2	SERPINI2	Extracellular Space	other	5.522	3.029	228.005	1.62e-51	1.92e-47	Yes
ENSBTAG00000009239	solute carrier family 16 member 10	SLC16A10	Plasma Membrane	transporter	-1.406	3.138	11.356	0.000752	0.0423		Yes	Yes			Yes
ENSBTAG00000020853	solute carrier family 16 member 13	SLC16A13	Cytoplasm	other	1.182	5.796	16.208	5.68e-05	0.00651
ENSBTAG00000003074	solute carrier family 16 member 6	SLC16A6	Plasma Membrane	transporter	-2.463	4.712	43.232	4.86e-11	3.59e-08						Yes
ENSBTAG00000001829	solute carrier family 17 member 9	SLC17A9	Cytoplasm	other	1.138	5.184	14.596	0.000133	0.0121
ENSBTAG00000006350	solute carrier family 22 member 7	SLC22A7	Plasma Membrane	transporter	1.364	7.458	24.07	9.29e-07	0.000239	Yes	Yes	Yes			Yes
ENSBTAG00000011647	solute carrier family 25 member 15	SLC25A15	Cytoplasm	transporter	-1.624	6.027	22.148	2.52e-06	0.000533	Yes	Yes	Yes			Yes
ENSBTAG00000007170	solute carrier family 38 member 7	SLC38A7	Plasma Membrane	transporter	1.214	4.11	15.926	6.59e-05	0.00735						Yes
ENSBTAG00000010085	solute carrier family 7 member 2	SLC7A2	Plasma Membrane	transporter	-1.806	6.14	26.828	2.22e-07	6.92e-05		Yes	Yes			Yes
ENSBTAG00000016388	solute carrier organic anion transporter family member 4A1	SLCO4A1	Plasma Membrane	transporter	-1.628	3.53	15.579	7.91e-05	0.00866
ENSBTAG00000005498	squalene epoxidase	SQLE	Cytoplasm	enzyme	-1.416	6.929	18.248	1.94e-05	0.0027			Yes		Yes		Yes
ENSBTAG00000020789	steroid sulfatase	STS	Cytoplasm	enzyme	-2.414	5.534	42.663	6.5e-11	4.52e-08			Yes		Yes		Yes
ENSBTAG00000004177	tetratricopeptide repeat, ankyrin repeat and coiled-coil containing 1	TANC1	Plasma Membrane	other	1.271	4.74	18.687	1.54e-05	0.0023
ENSBTAG00000002214	tyrosine aminotransferase	TAT	Cytoplasm	enzyme	-1.675	9.828	24.331	8.11e-07	0.000213	Yes	Yes	Yes						Yes
ENSBTAG00000000256	transducin like enhancer of split 1 (closest human orthologue)	TLE1	Nucleus	transcription regulator	-1.26	4.658	13.554	0.000232	0.0179										Yes	Yes
ENSBTAG00000001576	transmembrane protein 140	TMEM140	Other	other	1.006	5.411	11.548	0.000678	0.0397
ENSBTAG00000007960	topoisomerase (DNA) I	TOP1	Nucleus	enzyme	-1.142	6.496	12.037	0.000521	0.0318				Yes				Yes		Yes	Yes			Yes					Yes				Yes			Yes		Yes
ENSBTAG00000026232	tumor protein p53 inducible nuclear protein 1	TP53INP1	Nucleus	other	-1.452	5.689	17.777	2.48e-05	0.00334				Yes					Yes					Yes						Yes
ENSBTAG00000005343	tryptophan hydroxylase 1	TPH1	Nucleus	enzyme	1.47	4.522	25.538	4.34e-07	0.000125										Yes								Yes
ENSBTAG00000021452	tetratricopeptide repeat and ankyrin repeat containing 1	TRANK1	Nucleus	transcription regulator	1.022	6.86	12.681	0.000369	0.0251
ENSBTAG00000016045	tribbles pseudokinase 2	TRIB2	Plasma Membrane	kinase	-1.256	5.038	13.636	0.000222	0.0174	Yes			Yes				Yes		Yes	Yes									Yes
ENSBTAG00000001537	tsukushi, small leucine rich proteoglycan (closest human orthologue)	TSKU	Extracellular Space	other	-3.512	8.731	87.69	7.66e-21	2.26e-17
ENSBTAG00000005635	tetratricopeptide repeat domain 39C	TTC39C	Other	other	1.266	4.831	18.838	1.42e-05	0.00218
ENSBTAG00000018873	alpha tocopherol transfer protein like	TTPAL	Other	other	-1.231	4.486	12.832	0.000341	0.0238
ENSBTAG00000018530	tubulin alpha 8	TUBA8	Cytoplasm	other	-1.172	5.49	12.085	0.000508	0.0315
ENSBTAG00000002224	ubiquitin like with PHD and ring finger domains 1	UHRF1	Nucleus	transcription regulator	-1.586	2.849	12.242	0.000467	0.0297				Yes						Yes	Yes			Yes	Yes
ENSBTAG00000009749	ubiquitin specific peptidase 2	USP2	Cytoplasm	peptidase	-2.544	2.327	22.624	1.97e-06	0.000448				Yes					Yes	Yes	Yes			Yes				Yes
ENSBTAG00000003239	UTP20, small subunit processome component	UTP20	Nucleus	other	-1.531	5.642	19.394	1.06e-05	0.00168
ENSBTAG00000013928	WAP four-disulfide core domain 2	WFDC2	Extracellular Space	other	-2.017	4.971	31.631	1.86e-08	8.16e-06	Yes
ENSBTAG00000012406	Z-DNA binding protein 1	ZBP1	Cytoplasm	other	1.061	5.46	12.81	0.000345	0.024														Yes			Yes
ENSBTAG00000011266	zinc finger and BTB domain containing 16	ZBTB16	Nucleus	transcription regulator	-1.725	5.116	23.9	1.01e-06	0.000255	Yes		Yes	Yes	Yes	Yes		Yes		Yes	Yes			Yes				Yes		Yes				Yes
ENSBTAG00000038888	zinc finger and BTB domain containing 9	ZBTB9	Nucleus	other	1.225	4.016	16	6.33e-05	0.0072
ENSBTAG00000003877	zinc finger CCHC-type containing 24	ZCCHC24	Other	other	-1.259	5.067	13.76	0.000208	0.0166
ENSBTAG00000015354	zinc finger DHHC-type containing 9	ZDHHC9	Cytoplasm	enzyme	-1.153	6.18	12.048	0.000518	0.0318
ENSBTAG00000007402	zinc finger AN1-type containing 2A	ZFAND2A	Other	other	-2.022	2.855	18.51	1.69e-05	0.00244
ENSBTAG00000014636	zinc finger homeobox 3	ZFHX3	Nucleus	transcription regulator	1.185	3.458	12.559	0.000394	0.0263														Yes
ENSBTAG00000016137	zinc finger protein 608	ZNF608	Other	other	1.506	3.364	20.087	7.4e-06	0.0013
ENSBTAG00000040409	uncharacterized protein				1.288	10.517	19.448	1.03e-05	0.00165	Yes
ENSBTAG00000008564	uncharacterized protein				-1.337	6.648	16.238	5.59e-05	0.00647
ENSBTAG00000009760	uncharacterized protein				-1.465	3.419	13.446	0.000246	0.0185
ENSBTAG00000039688	uncharacterized protein				-1.544	3.533	14.804	0.000119	0.0112
ENSBTAG00000047029	uncharacterized protein				-4.115	3.343	63.688	1.46e-15	1.91e-12
ENSBTAG00000027962	uncharacterized protein				-5.878	3.33	86.346	1.51e-20	3.57e-17
